# Supplementary material for: Outcomes of Vitrectomy with 50% Fluid–Air Exchange for Idiopathic Macular Hole
Source: J Clin Med. 2026 Jul 17;15(14):5606. doi: 10.3390/jcm15145606 (PMC13412832; doi:10.3390/jcm15145606)
Supplement: Supplementary file 1 [file jcm-15-05606-s001.zip]

Archive with 1 entries (1 files):
- jcm-4340839-supplementary.pdf
